# Supplementary material for: Definition of High-Risk Motion Patterns for Female ACL Injury Based on Football-Specific Field Data: A Wearable Sensors Plus Data Mining Approach
Source: Sensors (Basel). 2023 Feb 15;23(4):2176. doi: 10.3390/s23042176 (PMC9961558; doi:10.3390/s23042176)
Supplement: Supplementary file 1 [file sensors-23-02176-s001.zip]

Archive with 1 entries (1 files):
- sensors-2194909-supplementary.pdf
